# Supplementary material for: Association between genotypic diversity and biofilm production in group B Streptococcus
Source: BMC Microbiol. 2016 May 20;16:86. doi: 10.1186/s12866-016-0704-9 (PMC4875601; doi:10.1186/s12866-016-0704-9)
Supplement: Additional file 1: — Strains examined in this study. (XLSX 27 kb) [file 12866_2016_704_MOESM1_ESM.xlsx]

## Sheet: Sheet1
ID number	Biofillm (Avg)	Biofilm StDev	Biofilm phenotype	Strain type	Source
GB01049	12.2983	1.19388	Strong	Bovine	Bovine
GB01052	11.5591	0.234498	Strong	Bovine	Bovine
GB01058	10.8458	1.05269	Strong	Bovine	Bovine
GB01056	10.3845	0.704589	Strong	Bovine	Bovine
GB01441	10.2307	0.822473	Strong	Bovine	Bovine
GB01048	10.1016	0.694829	Strong	Bovine	Bovine
GB01061	9.82544	2.79291	Strong	Bovine	Bovine
GB01076	9.37388	0.923785	Strong	Bovine	Bovine
GB01053	9.26843	1.02109	Strong	Bovine	Bovine
GB01084	9.25008	2.87972	Strong	Bovine	Bovine
GB01437	9.1171	1.06557	Strong	Bovine	Bovine
GB01054	9.06196	1.65236	Strong	Bovine	Bovine
GB01074	9.03347	2.67776	Strong	Bovine	Bovine
GB01050	9.02271	0.998721	Strong	Bovine	Bovine
GB01060	8.93847	0.569467	Strong	Bovine	Bovine
GB01067	8.83328	3.25974	Strong	Bovine	Bovine
GB01097	8.45357	2.88126	Strong	Bovine	Bovine
GB01063	8.33196	2.81276	Strong	Bovine	Bovine
GB01055	8.10445	0.564617	Strong	Bovine	Bovine
GB01064	7.99571	2.35155	Strong	Bovine	Bovine
GB01443	7.96906	0.868223	Strong	Bovine	Bovine
GB01431	7.91144	1.28311	Strong	Bovine	Bovine
GB01440	6.93685	1.72855	Strong	Bovine	Bovine
GB01447	6.87097	2.14232	Strong	Bovine	Bovine
GB01065	6.76496	2.19782	Strong	Bovine	Bovine
GB01432	6.61174	2.08666	Strong	Bovine	Bovine
GB01080	6.41433	1.29224	Strong	Bovine	Bovine
GB01057	6.34636	1.12953	Strong	Bovine	Bovine
GB01449	5.84454	0.520657	Strong	Bovine	Bovine
GB01070	5.60404	0.0607287	Strong	Bovine	Bovine
GB01081	5.28637	0.944563	Strong	Bovine	Bovine
GB01436	5.22538	0.158407	Strong	Bovine	Bovine
GB01435	5.02134	0.61843	Strong	Bovine	Bovine
GB01434	4.99075	1.54384	Strong	Bovine	Bovine
GB00081	4.96091	0.569943	Strong	Invasive	Adult
GB01445	4.94153	0.328766	Strong	Bovine	Bovine
GB00026	4.83734	0.825459	Strong	Colonizing	Pregnant woman
GB01448	4.69685	0.56316	Strong	Bovine	Bovine
GB01062	4.69614	0.610105	Strong	Bovine	Bovine
GB01466	4.68047	0.82475	Strong	Control	Unknown
GB00660	4.66961	1.14536	Strong	Colonizing	Pregnant woman
GB00143	4.58194	0.898093	Strong	Colonizing	Adult
GB00140	4.52549	1.07928	Strong	Colonizing	Pregnant woman
GB01444	4.10787	0.532663	Strong	Bovine	Bovine
GB00089	3.96233	1.29208	Strong	Invasive	Elderly
GB00311	3.94921	1.59593	Strong	Invasive	Newborn
GB00396	3.88763	0.777096	Strong	Invasive	Newborn
GB00387	3.87184	1.47587	Strong	Invasive	Newborn
GB01446	3.8024	0.228253	Strong	Bovine	Bovine
GB00088	3.76838	1.25901	Strong	Invasive	Adult
GB00181	3.73146	1.87939	Strong	Colonizing	Pregnant woman
GB00310	3.69492	1.41024	Strong	Invasive	Newborn
GB01082	3.4131	1.63992	Strong	Bovine	Bovine
GB00300	3.36408	0.874233	Strong	Colonizing	Pregnant woman
GB00010	3.31341	0.807129	Strong	Invasive	Newborn
GB00082	3.25804	0.946836	Strong	Colonizing	Pregnant woman
GB00190	3.24607	0.861379	Strong	Colonizing	Pregnant woman
GB00220	3.20776	1.83791	Strong	Colonizing	Pregnant woman
GB01088	3.17433	0.182099	Strong	Bovine	Bovine
GB00607	3.17044	0.0137942	Strong	Colonizing	Pregnant woman
GB00123	3.16765	0.517213	Strong	Unknown	Unknown
GB00871	3.0977	0.64375	Strong	Invasive	Newborn
GB00312	3.06866	0.145237	Strong	Invasive	Newborn
GB00072	3.03274	0.485489	Strong	Invasive	Newborn
GB00084	3.02661	0.337839	Strong	Colonizing	Pregnant woman
GB00008	3.00845	0.57293	Strong	Colonizing	Pregnant woman
GB01051	2.99609	1.39724	Strong	Bovine	Bovine
GB00085	2.99278	0.99424	Strong	Invasive	Elderly
GB00354	2.98562	0.281735	Strong	Invasive	Newborn
GB00033	2.97485	0.472852	Strong	Invasive	Newborn
GB00501	2.9484	0.135824	Strong	Colonizing	Pregnant woman
GB00035	2.93587	0.865444	Strong	Invasive	Newborn
GB00403	2.93187	0.934906	Strong	Invasive	Newborn
GB00898	2.92509	0.180936	Strong	Invasive	Newborn
GB00018	2.89264	0.455182	Strong	Colonizing	Pregnant woman
GB00242	2.86866	1.01448	Strong	Colonizing	Pregnant woman
GB00004	2.85017	0.635387	Strong	Colonizing	Pregnant woman
GB00250	2.83031	0.754243	Strong	Colonizing	Pregnant woman
GB01085	2.81348	1.40302	Strong	Bovine	Bovine
GB00136	2.7802	0.337765	Strong	Colonizing	Pregnant woman
GB00059	2.77361	0.188187	Strong	Invasive	Newborn
GB01028	2.76978	0.429092	Strong	Invasive	Elderly
GB00001	2.75264	0.994602	Strong	Colonizing	Pregnant woman
GB00707	2.74836	0.43509	Strong	Control	Control
GB00083	2.73946	0.0941751	Strong	Colonizing	Pregnant woman
GB00052	2.72405	0.0977569	Strong	Control	Control
GB00030	2.69544	0.460683	Strong	Colonizing	Pregnant woman
GB00647	2.65455	0.0871682	Strong	Colonizing	Pregnant woman
GB00708	2.65347	0.746607	Strong	Control	Control
GB00171	2.6208	0.280673	Strong	Colonizing	Pregnant woman
GB01468	2.59216	0.568954	Strong	Control	Control
GB00314	2.57112	0.346443	Strong	Invasive	Newborn
GB01438	2.5667	0.281351	Strong	Bovine	Bovine
GB00002	2.55277	0.472454	Strong	Colonizing	Pregnant woman
GB00122	2.50012	0.119878	Strong	Unknown	Unknown
GB00057	2.45865	0.368221	Strong	Unknown	Unknown
GB00076	2.41076	0.344429	Strong	Invasive	Newborn
GB00245	2.39369	0.155145	Strong	Colonizing	Pregnant woman
GB00119	2.35618	0.378819	Strong	Unknown	Unknown
GB00074	2.28155	0.398825	Strong	Invasive	Newborn
GB00133	2.25079	0.918412	Strong	Control	Unknown
GB00685	2.24129	0.376617	Strong	Colonizing	Pregnant woman
GB00149	2.2167	0.485556	Strong	Colonizing	Pregnant woman
GB00211	2.20742	0.235375	Strong	Colonizing	Pregnant woman
GB00404	2.18617	0.358042	Strong	Invasive	Newborn
GB00308	2.17606	0.198957	Strong	Invasive	Newborn
GB00120	2.14158	0.382088	Strong	Invasive	Newborn
GB00061	2.14112	0.429368	Strong	Invasive	Newborn
GB00147	2.09761	0.61976	Strong	Invasive	Elderly
GB01433	2.09701	0.20489	Strong	Bovine	Bovine
GB00598	2.09527	0.478029	Strong	Colonizing	Pregnant woman
GB00376	2.07156	0.407905	Strong	Invasive	Newborn
GB00148	2.05811	0.217651	Strong	Colonizing	Pregnant woman
GB00462	2.05545	0.278225	Strong	Invasive	Newborn
GB00483	2.05506	0.234937	Strong	Invasive	Newborn
GB00164	2.05018	0.291124	Strong	Colonizing	Pregnant woman
GB00063	2.04588	0.220784	Strong	Invasive	Newborn
GB01007	2.02127	0.295693	Strong	Invasive	Newborn
GB00651	2.01802	0.637962	Strong	Colonizing	Pregnant woman
GB00006	2.01221	0.573975	Strong	Colonizing	Pregnant woman
GB00080	1.99941	0.274762	Strong	Invasive	Adult
GB00437	1.97639	0.279154	Strong	Invasive	Newborn
GB00069	1.973	0.18305	Strong	Invasive	Newborn
GB00612	1.97191	0.420169	Strong	Colonizing	Pregnant woman
GB00125	1.96118	0.664821	Strong	Invasive	Newborn
GB00476	1.95197	0.58303	Strong	Invasive	Newborn
GB00377	1.94483	0.337863	Strong	Invasive	Newborn
GB00475	1.92696	0.460596	Strong	Invasive	Newborn
GB00454	1.91408	0.410484	Strong	Invasive	Newborn
GB00480	1.9095	0.34453	Strong	Invasive	Newborn
GB00202	1.90486	0.628666	Strong	Colonizing	Pregnant woman
GB00401	1.87463	0.315924	Strong	Invasive	Newborn
GB00060	1.8717	0.197448	Strong	Control	Control
GB00408	1.86331	0.565184	Strong	Invasive	Newborn
GB00381	1.86236	0.0397348	Strong	Invasive	Newborn
GB00603	1.85577	0.852498	Strong	Colonizing	Pregnant woman
GB00955	1.85281	0.448377	Strong	Colonizing	Adult
GB00551	1.85088	0.374058	Strong	Colonizing	Pregnant woman
GB00888	1.79757	0.636792	Strong	Colonizing	Adult
GB00121	1.79439	0.328595	Strong	Unknown	Unknown
GB00544	1.79421	0.231933	Strong	Colonizing	Pregnant woman
GB00113	1.78967	0.651446	Strong	Colonizing	Pregnant woman
GB00729	1.78933	0.472041	Strong	Invasive	Adult
GB00583	1.78267	0.420322	Strong	Colonizing	Pregnant woman
GB00466	1.77569	0.778536	Strong	Invasive	Newborn
GB00096	1.76401	0.516801	Strong	Colonizing	Pregnant woman
GB00632	1.76192	0.825727	Strong	Colonizing	Pregnant woman
GB00115	1.75618	0.674111	Strong	Colonizing	Pregnant woman
GB00468	1.75275	0.082879	Strong	Invasive	Newborn
GB00433	1.73954	0.872555	Weak	Invasive	Newborn
GB00460	1.72506	0.288915	Weak	Invasive	Newborn
GB00138	1.7224	0.0974919	Weak	Colonizing	Pregnant woman
GB00471	1.70261	0.310187	Weak	Invasive	Newborn
GB00087	1.69903	0.651193	Weak	Invasive	Adult
GB00567	1.69888	0.270668	Weak	Colonizing	Pregnant woman
GB00425	1.69146	0.391617	Weak	Invasive	Newborn
GB01083	1.67608	0.717272	Weak	Bovine	Bovine
GB00051	1.67605	0.326522	Weak	Unknown	Unknown
GB00100	1.65114	0.847902	Weak	Colonizing	Pregnant woman
GB00064	1.62945	0.390779	Weak	Invasive	Newborn
GB00451	1.61894	0.682993	Weak	Invasive	Newborn
GB00097	1.6151	0.630358	Weak	Colonizing	Pregnant woman
GB00111	1.59964	0.393522	Weak	Colonizing	Pregnant woman
GB00022	1.59281	0.607639	Weak	Colonizing	Pregnant woman
GB00067	1.58088	0.304164	Weak	Invasive	Newborn
GB00474	1.57887	0.250158	Weak	Invasive	Newborn
GB00411	1.57095	0.271446	Weak	Invasive	Newborn
GB00145	1.56492	0.40211	Weak	Invasive	Newborn
GB00102	1.54966	0.28552	Weak	Colonizing	Pregnant woman
GB00110	1.52725	0.307435	Weak	Colonizing	Pregnant woman
GB00432	1.52087	0.361555	Weak	Invasive	Newborn
GB00577	1.51532	0.367195	Weak	Colonizing	Pregnant woman
GB00079	1.50776	0.36872	Weak	Invasive	Newborn
GB00536	1.50702	0.208571	Weak	Colonizing	Pregnant woman
GB00629	1.49889	0.287478	Weak	Colonizing	Pregnant woman
GB00058	1.4879	0.167067	Weak	Invasive	Newborn
GB00435	1.46129	0.575182	Weak	Invasive	Newborn
GB00418	1.4521	0.476531	Weak	Invasive	Newborn
GB00423	1.43837	0.748935	Weak	Invasive	Newborn
GB01439	1.42868	0.215055	Weak	Bovine	Bovine
GB00444	1.42717	0.280406	Weak	Invasive	Newborn
GB00409	1.42456	0.494347	Weak	Invasive	Newborn
GB00078	1.40139	0.209205	Weak	Invasive	Newborn
GB00439	1.39973	0.243148	Weak	Invasive	Newborn
GB00458	1.38917	0.294304	Weak	Invasive	Newborn
GB00445	1.38294	0.463102	Weak	Invasive	Newborn
GB00402	1.3788	0.292121	Weak	Invasive	Newborn
GB00428	1.3709	0.660732	Weak	Invasive	Newborn
GB00070	1.36504	0.433804	Weak	Invasive	Newborn
GB00429	1.36483	0.523216	Weak	Invasive	Newborn
GB00566	1.362	0.173419	Weak	Colonizing	Pregnant woman
GB00441	1.35648	0.470167	Weak	Invasive	Newborn
GB00465	1.34311	0.420516	Weak	Invasive	Newborn
GB00347	1.34254	0.417401	Weak	Invasive	Newborn
GB00588	1.33156	0.247049	Weak	Colonizing	Pregnant woman
GB00039	1.31782	0.336897	Weak	Invasive	Newborn
GB00469	1.31375	0.0956181	Weak	Invasive	Newborn
GB00282	1.30388	0.177352	Weak	Colonizing	Pregnant woman
GB00093	1.30358	0.257718	Weak	Colonizing	Pregnant woman
GB00663	1.28554	0.388542	Weak	Colonizing	Pregnant woman
GB00420	1.2784	0.504826	Weak	Invasive	Newborn
GB00077	1.27163	0.422466	Weak	Invasive	Newborn
GB00446	1.22992	0.156063	Weak	Invasive	Newborn
GB00464	1.22257	0.183715	Weak	Invasive	Newborn
GB00071	1.21919	0.284943	Weak	Invasive	Newborn
GB00101	1.20128	0.497132	Weak	Colonizing	Pregnant woman
GB00025	1.19659	1.04935	Weak	Colonizing	Pregnant woman
GB00414	1.19372	0.187559	Weak	Invasive	Newborn
GB00642	1.15574	0.350408	Weak	Colonizing	Pregnant woman
GB00400	1.14872	0.096426	Weak	Invasive	Newborn
GB00109	1.14389	0.54865	Weak	Colonizing	Pregnant woman
GB01068	1.12187	0.757149	Weak	Bovine	Bovine
GB00580	1.10481	0.104553	Weak	Colonizing	Pregnant woman
GB00095	1.0861	0.491423	Weak	Colonizing	Pregnant woman
GB00042	1.08466	0.403277	Weak	Invasive	Newborn
GB00117	1.0766	0.688845	Weak	Colonizing	Pregnant woman
GB00452	1.06757	0.438412	Weak	Invasive	Newborn
GB00470	1.05786	0.629493	Weak	Invasive	Newborn
GB00406	1.05493	0.347295	Weak	Invasive	Newborn
GB00467	1.03439	0.6559	Weak	Invasive	Newborn
GB00043	1.03376	0.208431	Weak	Invasive	Newborn
GB00068	1.00799	0.171575	Weak	Invasive	Newborn
GB00416	1.00241	0.438384	Weak	Invasive	Newborn
GB00036	0.969535	0.226477	Weak	Invasive	Newborn
GB00065	0.958972	0.190551	Weak	Invasive	Newborn
GB00045	0.936881	0.249042	Weak	Invasive	Newborn
GB00593	0.934694	0.18555	Weak	Colonizing	Pregnant woman
GB00413	0.923411	0.0479917	Weak	Invasive	Newborn
GB00041	0.920922	0.24783	Weak	Invasive	Newborn
GB01456	0.914188	0.0429391	Weak	Invasive	Newborn
GB00449	0.909631	0.216369	Weak	Invasive	Newborn
GB00385	0.893923	0.406482	Weak	Invasive	Newborn
GB00156	0.88991	0.360649	Weak	Colonizing	Pregnant woman
GB01453	0.887375	0.239094	Weak	Invasive	Newborn
GB00616	0.884075	0.179725	Weak	Colonizing	Pregnant woman
GB00092	0.880181	0.168137	Weak	Colonizing	Pregnant woman
GB00547	0.872547	0.0926372	Weak	Colonizing	Pregnant woman
GB00407	0.864553	0.387186	Weak	Invasive	Newborn
GB00046	0.85705	0.00533133	Weak	Invasive	Newborn
GB00073	0.823978	0.178438	Weak	Invasive	Newborn
GB01442	0.81599	0.275725	Weak	Bovine	Bovine
GB00040	0.814023	0.337754	Weak	Invasive	Newborn
GB00683	0.810092	0.24129	Weak	Colonizing	Pregnant woman
GB00571	0.7892	0.329445	Weak	Colonizing	Pregnant woman
GB00034	0.786639	0.356353	Weak	Invasive	Newborn
GB00734	0.782094	0.297871	Weak	Invasive	Adult
GB00246	0.780781	0.240011	Weak	Colonizing	Pregnant woman
GB00440	0.768544	0.370126	Weak	Invasive	Newborn
GB00206	0.767581	0.26056	Weak	Colonizing	Pregnant woman
GB00434	0.737358	0.665924	Weak	Invasive	Newborn
GB00116	0.736578	0.225142	Weak	Colonizing	Pregnant woman
GB00641	0.733625	0.275908	Weak	Colonizing	Pregnant woman
GB00044	0.716947	0.294	Weak	Invasive	Newborn
GB00681	0.713267	0.0989527	Weak	Colonizing	Pregnant woman
GB01073	0.701217	0.25301	Weak	Bovine	Bovine
GB00410	0.690312	0.442609	Weak	Invasive	Newborn
GB00105	0.679928	0.304567	Weak	Colonizing	Pregnant woman
GB00447	0.669622	0.451911	Weak	Invasive	Newborn
GB00421	0.668044	0.072144	Weak	Invasive	Newborn
GB00557	0.661731	0.267527	Weak	Colonizing	Pregnant woman
GB00654	0.642008	0.349569	Weak	Colonizing	Pregnant woman
GB00561	0.610453	0.304536	Weak	Colonizing	Pregnant woman
GB00634	0.590639	0.0241502	Weak	Colonizing	Pregnant woman
GB01090	0.572944	0.267814	Weak	Bovine	Bovine
GB00373	0.566022	0.140576	Weak	Invasive	Newborn
GB00478	0.558186	0.0625111	Weak	Invasive	Newborn
GB00424	0.547564	0.346417	Weak	Invasive	Newborn
GB00546	0.546	0.328211	Weak	Colonizing	Pregnant woman
GB00099	0.519397	0.177076	Weak	Colonizing	Pregnant woman
GB00226	0.503547	0.193863	Weak	Colonizing	Pregnant woman
GB00463	0.493539	0.348827	Weak	Invasive	Newborn
GB00549	0.490267	0.194942	Weak	Colonizing	Pregnant woman
GB00066	0.482125	0.258667	Weak	Invasive	Newborn
GB00665	0.479333	0.153075	Weak	Colonizing	Pregnant woman
GB00614	0.465117	0.14398	Weak	Colonizing	Pregnant woman
GB00104	0.461061	0.40397	Weak	Colonizing	Pregnant woman
GB00106	0.448579	0.198774	Weak	Colonizing	Pregnant woman
GB00013	0.432153	0.193513	Weak	Colonizing	Pregnant woman
GB00422	0.403161	0.332339	Weak	Invasive	Newborn
GB00477	0.397664	0.0984164	Weak	Invasive	Newborn
GB00075	0.388275	0.0627569	Weak	Invasive	Newborn
GB00448	0.365664	0.194949	Weak	Invasive	Newborn
GB00405	0.355019	0.069283	Weak	Invasive	Newborn
GB00479	0.346425	0.113967	Weak	Invasive	Newborn
GB00623	0.331947	0.0549485	Weak	Colonizing	Pregnant woman
GB00648	0.326833	0.0250716	Weak	Colonizing	Pregnant woman
GB00056	0.258675	0.170814	Weak	Control	Control
GB00431	0.254211	0.104069	Weak	Invasive	Newborn
GB00455	0.210356	0.0941792	Weak	Invasive	Newborn
GB00053	0.196467	0.092366	Weak	Invasive	Newborn
GB00062	0.17545	0.155433	Weak	Invasive	Newborn
GB00678	0.130625	0.0619971	Weak	Colonizing	Pregnant woman
GB00204	0.0836222	0.0565338	Weak	Colonizing	Pregnant woman
